# Supplementary material for: Pooling skin swabs does not inhibit qPCR detection of amphibian chytrid infection
Source: PLoS One. 2019 Apr 2;14(4):e0214405. doi: 10.1371/journal.pone.0214405 (PMC6445426; doi:10.1371/journal.pone.0214405)
Supplement: S1 Table — (XLSX) [file pone.0214405.s001.xlsx]

## Sheet: Folha1
Species	Pool size	Innoculated load	Detected load
A. obstetricans	1	10	56.9052		Pool size	Number of swabs extracted in a single vial. Only one swab per pool was innoculated with Bsal zoospores
A. obstetricans	1	10	176.947		Innoculated load	Number of zoospores added to the innoculated zoospore of the pool
A. obstetricans	1	1000	2642.69		Detected load	Calculated in zoospore equivalents per pool
A. obstetricans	1	1000	3849.67
A. obstetricans	3	10	37.2035
A. obstetricans	3	10	3
A. obstetricans	3	1000	190.503
A. obstetricans	3	1000	22.2281
A. obstetricans	4	10	47.1473
A. obstetricans	4	1000	174.459
C. pyrrhogaster	1	10	8.52677
C. pyrrhogaster	1	10	4.9098
C. pyrrhogaster	1	1000	6642.25
C. pyrrhogaster	1	1000	51.7425
C. pyrrhogaster	3	10	9.61106
C. pyrrhogaster	3	10	67.1661
C. pyrrhogaster	3	1000	1924.46
C. pyrrhogaster	3	1000	485.76
C. pyrrhogaster	4	10	16.0524
C. pyrrhogaster	4	10	69.5763
C. pyrrhogaster	4	1000	665.785
C. pyrrhogaster	4	1000	8548.28
I. alpestris	1	10	129.183
I. alpestris	1	10	23.9456
I. alpestris	1	1000	3849.67
I. alpestris	1	1000	1658
I. alpestris	1	1000	1766
I. alpestris	1	1000	810
I. alpestris	1	1000	1400
I. alpestris	1	1000	1628
I. alpestris	1	1000	1830
I. alpestris	1	1000	1160
I. alpestris	1	1000	770
I. alpestris	1	1000	1420
I. alpestris	1	1000	1300
I. alpestris	3	10	27.0732
I. alpestris	3	1000	236.663
I. alpestris	3	1000	49.9849
I. alpestris	4	10	37.7505
I. alpestris	4	1000	224.774
I. alpestris	4	1000	3.64
L. helveticus	1	10	79.9789
L. helveticus	1	10	155.347
L. helveticus	1	1000	266.532
L. helveticus	1	1000	7289.49
L. helveticus	3	10	5.30379
L. helveticus	3	10	12.8163
L. helveticus	3	1000	5849.81
L. helveticus	3	1000	6406.85
L. helveticus	4	10	28.9024
L. helveticus	4	1000	1565.61
L. helveticus	4	1000	498.099
P. shangchengensis	1	10	50.2216
P. shangchengensis	1	10	29.6543
P. shangchengensis	1	1000	3245.53
P. shangchengensis	1	1000	1342
P. shangchengensis	1	1000	946
P. shangchengensis	1	1000	1190
P. shangchengensis	1	1000	1248
P. shangchengensis	1	1000	1296
P. shangchengensis	1	1000	698
P. shangchengensis	1	1000	1386
P. shangchengensis	1	1000	910
P. shangchengensis	1	1000	2100
P. shangchengensis	1	1000	958
P. shangchengensis	3	10	5.84419
P. shangchengensis	3	10	61.0917
P. shangchengensis	3	1000	3572.25
P. shangchengensis	3	1000	11928.1
P. shangchengensis	4	10	137.176
P. shangchengensis	4	10	36.77
P. shangchengensis	4	1000	781.9
P. shangchengensis	4	1000	910.82
S. salamandra	1	1	25.176
S. salamandra	1	1	3.47829
S. salamandra	1	1	4.85444
S. salamandra	1	1	16.9795
S. salamandra	1	10	90.8803
S. salamandra	1	10	14.8787
S. salamandra	1	10	27.5151
S. salamandra	1	10	53.1345
S. salamandra	1	10	8.54789
S. salamandra	1	100	877.777
S. salamandra	1	100	1101.3
S. salamandra	1	100	527.544
S. salamandra	1	100	222.885
S. salamandra	1	100	1892.17
S. salamandra	1	1000	4013.26
S. salamandra	1	1000	1141.2
S. salamandra	1	1000	810.341
S. salamandra	1	1000	227.892
S. salamandra	1	1000	7663.54
S. salamandra	2	1	25.2948
S. salamandra	2	1	29.0893
S. salamandra	2	1	24.7107
S. salamandra	2	10	69.9434
S. salamandra	2	10	4.68549
S. salamandra	2	10	131.922
S. salamandra	2	10	3.03236
S. salamandra	2	10	15.273
S. salamandra	2	100	520.665
S. salamandra	2	100	28.9506
S. salamandra	2	100	1405.82
S. salamandra	2	100	852.689
S. salamandra	2	100	1030.14
S. salamandra	2	1000	141.047
S. salamandra	2	1000	266.057
S. salamandra	2	1000	4062
S. salamandra	2	1000	1267.74
S. salamandra	2	1000	1531.04
S. salamandra	3	1	4.41419
S. salamandra	3	1	1.68059
S. salamandra	3	10	20.1054
S. salamandra	3	10	8.65576
S. salamandra	3	10	6.44987
S. salamandra	3	10	7.6599
S. salamandra	3	100	410.537
S. salamandra	3	100	1431.76
S. salamandra	3	100	592.438
S. salamandra	3	100	388.734
S. salamandra	3	100	323.58
S. salamandra	3	1000	3333.2
S. salamandra	3	1000	1207.71
S. salamandra	3	1000	477.078
S. salamandra	3	1000	3041.95
S. salamandra	3	1000	427.313
S. salamandra	4	1	13.8274
S. salamandra	4	1	11.9337
S. salamandra	4	1	1
S. salamandra	4	1	8.07996
S. salamandra	4	10	73.3669
S. salamandra	4	10	9.01881
S. salamandra	4	10	73.9567
S. salamandra	4	10	2.43464
S. salamandra	4	10	2.43682
S. salamandra	4	100	186.698
S. salamandra	4	100	745.968
S. salamandra	4	100	639.458
S. salamandra	4	100	83.27
S. salamandra	4	100	17.71
S. salamandra	4	1000	799.46
S. salamandra	4	1000	7468.75
S. salamandra	4	1000	2923.33
S. salamandra	4	1000	7.26
S. salamandra	4	1000	401.96
T. wenxianensis	1	10	251.21
T. wenxianensis	1	10	218.323
T. wenxianensis	1	1000	6448.84
T. wenxianensis	1	1000	1162
T. wenxianensis	1	1000	1442
T. wenxianensis	1	1000	1558
T. wenxianensis	1	1000	1846
T. wenxianensis	1	1000	2080
T. wenxianensis	1	1000	1826
T. wenxianensis	1	1000	898
T. wenxianensis	1	1000	1396
T. wenxianensis	1	1000	1734
T. wenxianensis	1	1000	1622
T. wenxianensis	3	10	43.176
T. wenxianensis	3	10	121.025
T. wenxianensis	3	1000	8383.17
T. wenxianensis	3	1000	1708.72
T. wenxianensis	4	10	691.371
T. wenxianensis	4	10	88.445
T. wenxianensis	4	1000	2623.92
T. wenxianensis	4	1000	7582.49
